# Supplementary material for: Systematic analysis of Heat Shock Protein 70 (HSP70) gene family in radish and potential roles in stress tolerance
Source: BMC Plant Biol. 2024 Jan 2;24:2. doi: 10.1186/s12870-023-04653-6 (PMC10759535; doi:10.1186/s12870-023-04653-6)
Supplement: Supplementary file 2 — Additional file 2: Table S1. The accession number of RNAseq data. [file 12870_2023_4653_MOESM2_ESM.xlsx]

## Sheet: Sheet1
Table S2. Primers and corresponding sequences used in the study.
Gene Name	Forward primer (5'-3')	Reverse primer (5'-3')
RsHSP70-1	GCTTTGGAAGGTGCTGTGAC	GTATCACTGGCACGAACTTGTC
RsHSP70-3	CGCCTTTGTCTTTGGGGTTG	TTGGATCAAAACACCGGGCT
RsHSP70-5	CTGGGCTGGATGTTCTTCGT	GGTACCACCGCCAAGATCAA
RsHSP70-7	CTTACAAGATCGTGCGTGCG	AAGCCTCAGCCGTCTCTTTC
RsHSP70-21	ACGGCTGGAGATACTCACCT	GATAGTCGTCTGAGCGGTGG
RsHSP70-23	GGTTGCTTTCACCGACTCC	GTTCACAATCTGGTAAGGCACA
RsHSP70-27	CTCCAGGGTGAGAGGGAGTT	CTGGTGGGAAACCATCGAGA
RsHSP70-32	ACCCACCTTCAAAGTCCGTG	ACAATGGTGCTCTGCTGGTT
RsHSP70-33	ACCCACCTTCAAAGTCCGTG	TCAACAGCTGCTCCTTTCCA
pAN580-RsHSP70-23	GCCCAGATCAACTAGTATGGCTCGCTCAGTCGGAG	TGCTCACCATGGATCCGAGCTCGTCATTAGACTCATCCTCC
pRS416-RsHSP70-23	AACAAACAAATCTAGAATGGCTCGCTCAGTCGGAG	CGGTATCGATAAGCTTCTAGAGCTCGTCATTAGACTCATCC
RsActin	GCATCACACTTTCTACAAC	CCTGGATAGCAACATACAT
