# Supplementary material for: Systematic analysis of Heat Shock Protein 70 (HSP70) gene family in radish and potential roles in stress tolerance
Source: BMC Plant Biol. 2024 Jan 2;24:2. doi: 10.1186/s12870-023-04653-6 (PMC10759535; doi:10.1186/s12870-023-04653-6)
Supplement: Supplementary file 4 — Additional file 4: Table S3. The MEME motif sequences and lengths of HSP70 gene family proteins in radish. [file 12870_2023_4653_MOESM4_ESM.xls]

## Sheet: Sheet1
Table S4. The orthologous and paralogous gene pairs of HSP70 proteins among the radish, Arabidopsis and Chinese cabbage.
Orthologous (Rs-At)			Orthologous (Rs-Br)			Paralogous (Rs-Rs)
Gene ID1	Gene ID2		Gene ID1	Gene ID2		Gene ID1	Gene ID2
AT2G32120.1	RsHSP70-1		Bra005610.1	RsHSP70-1		RsHSP70-15	RsHSP70-2
AT4G24280.1	RsHSP70-11		Bra013786.1	RsHSP70-11		RsHSP70-26	RsHSP70-2
AT4G16660.1	RsHSP70-12		Bra019231.1	RsHSP70-11		RsHSP70-15	RsHSP70-26
AT3G12580.1	RsHSP70-14		Bra010498.1	RsHSP70-11		RsHSP70-21	RsHSP70-31
AT1G09080.1	RsHSP70-16		Bra038496.1	RsHSP70-12		RsHSP70-24	RsHSP70-20
AT1G16030.1	RsHSP70-21		Bra012696.1	RsHSP70-12		RsHSP70-3	RsHSP70-14
AT1G79920.1	RsHSP70-21		Bra014713.1	RsHSP70-13		RsHSP70-25	RsHSP70-19
AT1G11660.1	RsHSP70-22		Bra031657.1	RsHSP70-16		RsHSP70-10	RsHSP70-17
AT5G42020.1	RsHSP70-23		Bra039679.1	RsHSP70-18
AT3G09440.1	RsHSP70-25		Bra026084.1	RsHSP70-21
AT5G02490.1	RsHSP70-25		Bra016644.1	RsHSP70-21
AT4G24280.1	RsHSP70-27		Bra019840.1	RsHSP70-22
AT4G37910.1	RsHSP70-29		Bra013786.1	RsHSP70-27
AT1G16030.1	RsHSP70-31		Bra019231.1	RsHSP70-27
AT4G24280.1	RsHSP70-4		Bra010620.1	RsHSP70-29
AT5G49910.1	RsHSP70-4		Bra026084.1	RsHSP70-31
AT4G16660.1	RsHSP70-6		Bra016644.1	RsHSP70-31
AT5G09590.1	RsHSP70-7		Bra013786.1	RsHSP70-4
AT5G09590.1	RsHSP70-9		Bra019231.1	RsHSP70-4
			Bra038496.1	RsHSP70-6
			Bra012696.1	RsHSP70-6
			Bra006027.1	RsHSP70-7
			Bra006027.1	RsHSP70-9
