# Supplementary material for: Systematic analysis of Heat Shock Protein 70 (HSP70) gene family in radish and potential roles in stress tolerance
Source: BMC Plant Biol. 2024 Jan 2;24:2. doi: 10.1186/s12870-023-04653-6 (PMC10759535; doi:10.1186/s12870-023-04653-6)
Supplement: Supplementary file 5 — Additional file 5: Table S4. The orthologous and paralogous gene pairs of HSP70 proteins among the radish, Arabidopsis and Chinese cabbage. [file 12870_2023_4653_MOESM5_ESM.xlsx]

## Sheet: Sheet1
Table S5.The TPM expression values of RsHSP70 genes in various tissues.
Gene	7_leaves	14_leaves	20_leaves	40_leaves	60_leaves	7_root	14_root	20_root	40_cambium	40_cortex	40_xylem	60_cambium	60_cortex	60_xylem
RsHSP70-1	0.689	0.88	5.77567	0.705333	0.780667	1.33333	1.56967	0.941333	0.861667	1.129	0.770667	1.10433	1.443	1.191
RsHSP70-2	202.37	571.641	904.222	243.381	510.036	223.52	628.692	750.501	152.615	205.412	231.453	354.607	332.788	303.326
RsHSP70-3	2.684	36.686	98.194	0.640333	8.73733	5.03433	208.352	142.592	2.458	2.123	6.328	10.0957	1.15933	20.3723
RsHSP70-4	0.0933333	0.323667	1.538	0.134	0.495667	0.106333	0.110333	0.047	0.041	0.0396667	0.04	0.056	0.0693333	0.107667
RsHSP70-5	26.14	67.873	66.5833	37.2547	80.8597	20.0213	40.0937	21.337	9.70367	9.00567	11.218	15.6787	13.3987	10.2437
RsHSP70-6	7.257	17.3833	14.6467	5.01167	11.922	5.27	22.9757	7.08067	5.23667	4.71633	5.532	4.57567	2.30233	5.36533
RsHSP70-7	8.74967	21.466	34.7127	11.64	17.2243	12.1207	26.2683	22.092	14.668	11.3553	14.466	19.1137	14.5947	16.8153
RsHSP70-8	51.6993	19.21	35.497	5.785	19.6767	123.412	43.062	21.5227	16.6397	22.726	6.942	6.668	14.291	6.17167
RsHSP70-9	16.9847	58.8113	79.1683	34.2967	56.8153	27.355	71.1157	79.994	40.7093	34.1503	42.6483	52.287	35.2177	44.144
RsHSP70-10	108.987	299.03	248.936	122.066	215.384	92.6973	420.354	182.916	167.44	164.367	177.068	154.156	103.359	170.075
RsHSP70-11	228.27	470.191	410.127	277.988	408.45	71.2223	87.2693	91.7337	50.006	50.4123	46.087	75.2487	80.0057	58.864
RsHSP70-12	39.0283	98.0063	78.182	32.6903	79.177	34.9857	122.26	37.584	33.6777	38.1533	31.4327	31.1323	25.2533	32.8967
RsHSP70-13	62.961	56.71	64.6353	51.8123	53.9913	82.4807	90.6627	74.7563	71.711	59.87	74.637	65.305	49.6577	68.1033
RsHSP70-14	2.96133	29.7723	72.134	0.318	14.0717	1.69467	181.085	55.5417	1.953	2.29033	3.50367	6.91933	3.76867	9.77033
RsHSP70-15	87.9393	184.174	164.73	155.192	232.668	134.921	247.155	186.839	216.175	239.292	263.009	233.738	269.29	256.792
RsHSP70-16	0.0393333	0.174	0.784667	0.0556667	0.104667	0.0303333	0.128667	0.0643333	0.0933333	0.0933333	0.0703333	0.062	0.104667	0.0543333
RsHSP70-17	92.8333	230.439	210.641	83.021	176.746	57.2563	221.806	79.3877	74.272	95.6317	73.299	65.0067	60.0443	75.263
RsHSP70-18	64.993	112.584	142.754	50.6617	73.849	70.2517	178.452	209.428	77.9803	64.1593	98.0587	129.192	75.3297	124.356
RsHSP70-19	0	0.028	0.033	0	0	0.0243333	0	0	0	0	0	0	0	0.022
RsHSP70-20	39.159	167.707	372.624	38.771	101.027	77.7993	216.283	394.471	38.332	40.4387	55.2793	119.656	65.8687	97.9927
RsHSP70-21	1.03233	0.660333	7.91633	0.423	3.11067	0.474667	0.420333	1.526	0.423	0.537	0.559	0.639667	0.769333	0.827333
RsHSP70-22	33.345	28.9423	29.285	23.0497	20.707	39.3437	33.658	32.6067	31.5753	29.666	34.9327	27.706	25.3177	30.775
RsHSP70-23	3.592	2.32133	3.53667	0.692333	3.87067	0.821	0.894333	0.459333	0.229	0.404667	0.360667	1.27	1.134	1.25
RsHSP70-24	82.2047	352.88	542.193	81.2407	193.895	145.961	394.72	633.79	98.1253	90.622	139.416	234.449	130.093	202.634
RsHSP70-25	306.579	363.647	563.908	150.781	125.176	743.634	556.182	931.069	168.864	188.896	206.976	267.4	221.372	199.093
RsHSP70-26	45.0137	90.162	83.2513	95.718	122.534	59.279	87.8407	76.4427	75.0317	87.6407	86.168	81.543	100.708	90.5203
RsHSP70-27	0.203	0	1.10867	0.594667	0.381	0	0	0.123	0.0646667	0	0.0856667	0.026	0.122333	0
RsHSP70-28	141.74	197.482	143.801	122.095	174.092	40.7343	46.602	44.1807	23.9217	21.687	21.316	47.45	35.8103	24.7277
RsHSP70-29	16.6237	35.38	40.9653	31.125	25.3267	29.0157	37.0107	32.9933	38.0583	27.6303	32.293	29.0317	18.4467	20.4417
RsHSP70-30	21.265	40.542	42.6727	34.6563	29.017	39.8537	50.1747	43.5673	46.6563	34.7543	38.0263	35.845	21.658	25.086
RsHSP70-31	2.44467	4.19867	83.5803	1.45367	6.84333	1.86633	6.72733	5.59033	1.407	1.58633	1.985	2.931	3.621	2.817
RsHSP70-32	0.777	0.610667	0.719667	1.54333	0.468333	0.527333	0.947333	1.07967	0.972333	1.03433	0.86	1.42767	1.50667	1.14733
RsHSP70-33	0.364	0.313667	0.480333	0.445667	0.383	0.357667	0.235333	0.482	0.465333	0.359667	0.351333	0.536	0.413	0.545
RsHSP70-34	104.777	184.68	145.195	165.209	200.255	175.208	226.398	172.1	236.68	261.334	302.975	253.179	295.401	299.221
