# Supplementary material for: Systematic analysis of Heat Shock Protein 70 (HSP70) gene family in radish and potential roles in stress tolerance
Source: BMC Plant Biol. 2024 Jan 2;24:2. doi: 10.1186/s12870-023-04653-6 (PMC10759535; doi:10.1186/s12870-023-04653-6)
Supplement: Supplementary file 6 — Additional file 6: Table S5. The TPM expression values of RsHSP70 genes in various tissues. [file 12870_2023_4653_MOESM6_ESM.xlsx]

## Sheet: Sheet1
Table S6. Significantly-regulated DEGs at all the stress.
Gene Family	Gene ID	heat VS control		cadmium VS control		drought VS control		salt VS control		chilling VS control
		Fold Change	pvalue	Fold Change	pvalue	Fold Change	pvalue	Fold Change	pvalue	Fold Change	pvalue
HSP70	RsHSP70-1	4.36469	2.10553e-38	0.668772	0.198048	0.119936	0.840042	1.00132	0.0430916	-0.00430213	0.994475
	RsHSP70-2	-1.62396	3.55941e-09	-0.00427662	0.987712	-0.41033	0.184466	0.492986	0.0697709	-0.00535791	0.985865
	RsHSP70-3	2.39668	5.60169e-19	2.41751	1.0658e-16	0.540103	0.103955	3.46162	1.69189e-40	-1.44704	5.60508e-06
	RsHSP70-4	8.21679	2.96587e-07	4.57296	0.0909382	NA	NA	3.38123	0.413172	NA	NA
	RsHSP70-5	-0.104743	0.723525	-0.771995	0.00771688	-1.97999	7.0818e-10	-0.486168	0.085433	-0.625676	0.0405901
	RsHSP70-6	0.533954	0.21286	-0.0673828	0.882097	-0.410184	0.411094	0.0538179	0.907002	-0.554823	0.263659
	RsHSP70-7	2.52994	6.32544e-13	0.497954	0.192538	0.0975726	0.81503	0.95975	0.00992514	0.539538	0.179463
	RsHSP70-8	4.13519	0.00625559	1.80237	0.459993	2.17484	0.348607	2.15292	0.398535	1.97211	0.421387
	RsHSP70-9	2.03	1.39548e-12	0.871332	0.00224576	0.35126	0.256484	1.31693	2.3246e-06	0.413965	0.189771
	RsHSP70-10	1.23839	4.46151e-06	-0.0402353	0.883542	0.45631	0.122189	0.367959	0.171876	0.894983	0.00215
	RsHSP70-11	0.634275	0.0203137	0.140873	0.599529	-0.43548	0.136689	0.258861	0.320691	0.537768	0.0543841
	RsHSP70-12	1.40985	3.27239e-07	-0.228818	0.422143	0.161449	0.596011	0.0591608	0.830679	0.378363	0.200757
	RsHSP70-13	0.82074	0.0106026	0.267815	0.404978	0.389638	0.259833	0.49418	0.11705	0.678882	0.0457998
	RsHSP70-14	4.56892	4.94297e-55	2.619	3.05662e-15	1.20304	0.0010516	3.58855	7.54455e-34	-1.35359	0.00093835
	RsHSP70-15	-1.41847	3.41093e-06	-0.14725	0.632063	0.739882	0.0234796	0.288686	0.340249	0.555935	0.0899108
	RsHSP70-16	7.6432	4.12356e-06	NA	NA	NA	NA	NA	NA	2.64632	0.588261
	RsHSP70-17	0.885422	0.00124579	0.184137	0.512358	0.754747	0.0118267	0.665688	0.0153906	0.924412	0.00180246
	RsHSP70-18	0.611278	0.0396772	0.505016	0.0903032	0.365216	0.263523	0.842458	0.00391246	0.245584	0.448725
	RsHSP70-19	6.18866	0.00150544	NA	NA	NA	NA	NA	NA	NA	NA
	RsHSP70-20	-0.455412	0.0934239	1.23563	5.56452e-06	-0.338623	0.28395	1.97068	4.48803e-14	0.761163	0.00950511
	RsHSP70-21	5.76361	7.43441e-31	1.09806	0.274953	1.06782	0.31947	1.39867	0.139365	1.11026	0.292268
	RsHSP70-22	0.154093	0.608625	-0.157752	0.603633	-0.14341	0.66112	-0.0530517	0.858557	0.382291	0.231107
	RsHSP70-23	4.0585	5.76999e-42	0.665073	0.109303	0.0105257	0.98176	1.46314	6.21023e-05	-1.34818	0.0107977
	RsHSP70-24	-1.4071	1.01365e-07	0.493746	0.0684158	-0.627682	0.0445398	1.20919	2.77859e-06	0.155499	0.581428
	RsHSP70-25	-3.56239	5.11548e-35	-0.946146	0.00121194	-2.00348	4.60102e-10	-0.22969	0.418847	0.354243	0.250908
	RsHSP70-26	0.129472	0.667301	0.576742	0.0530926	1.19714	0.000156573	0.801063	0.006065	0.803401	0.012477
	RsHSP70-27	NA	NA	NA	NA	NA	NA	NA	NA	NA	NA
	RsHSP70-28	0.281049	0.302951	0.386988	0.15164	-1.11827	0.000429539	0.516429	0.0501832	-1.09434	0.000227543
	RsHSP70-29	1.66192	1.91942e-05	0.035028	0.933826	-0.0816098	0.853063	-0.154114	0.711272	2.33326	3.36363e-09
	RsHSP70-30	1.31712	3.35677e-05	-0.388449	0.249955	-0.364669	0.307915	-0.363438	0.27405	2.14913	1.52819e-10
	RsHSP70-31	4.45811	2.85511e-49	2.7812	2.20813e-17	2.39241	6.52815e-11	4.20223	3.1848e-45	0.363975	0.370034
	RsHSP70-32	0.909916	0.078645	-0.400742	0.490981	0.852368	0.1083	0.0642073	0.908466	0.773965	0.15547
	RsHSP70-33	NA	NA	NA	NA	NA	NA	NA	NA	NA	NA
	RsHSP70-34	-0.960692	0.000974001	0.644346	0.0248203	1.21808	8.02787e-05	0.984234	0.000432565	-0.170247	0.575061
