# Supplementary material for: Systematic analysis of Heat Shock Protein 70 (HSP70) gene family in radish and potential roles in stress tolerance
Source: BMC Plant Biol. 2024 Jan 2;24:2. doi: 10.1186/s12870-023-04653-6 (PMC10759535; doi:10.1186/s12870-023-04653-6)
Supplement: Supplementary file 7 — Additional file 7: Table S6. Significantly-regulated DEGs at all the stress. [file 12870_2023_4653_MOESM7_ESM.xlsx]

## Sheet: Sheet1
Table S7. Summary of abiotic stresses inducible cis-elements is in the promoter regions of HSP70 family genes in radish.
Gene name	Hormone responsive					Stress responsive
	ABA	Aux	Gas	MeJA	SA	Heat	Drought	Wounding	Low temperature	DRE	Defense
RsHSP70-1	✓	✓	✓	✓			✓	✓		✓	✓
RsHSP70-2	✓	✓		✓		✓		✓	✓	✓
RsHSP70-3	✓	✓		✓		✓			✓	✓	✓
RsHSP70-4	✓	✓	✓	✓	✓	✓	✓	✓
RsHSP70-5	✓		✓	✓	✓	✓	✓			✓	✓
RsHSP70-6	✓	✓	✓		✓	✓		✓	✓
RsHSP70-7		✓				✓	✓				✓
RsHSP70-8	✓			✓		✓			✓
RsHSP70-9	✓		✓	✓	✓	✓	✓	✓	✓
RsHSP70-10	✓			✓		✓	✓		✓	✓
RsHSP70-11	✓	✓	✓	✓	✓	✓		✓			✓
RsHSP70-12	✓		✓	✓	✓	✓
RsHSP70-13		✓	✓	✓		✓		✓			✓
RsHSP70-14
RsHSP70-15	✓					✓	✓	✓
RsHSP70-16	✓	✓	✓	✓	✓				✓
RsHSP70-17	✓		✓	✓	✓	✓		✓	✓		✓
RsHSP70-18	✓			✓	✓	✓			✓
RsHSP70-19	✓	✓	✓	✓		✓	✓	✓	✓	✓	✓
RsHSP70-20	✓	✓		✓		✓		✓
RsHSP70-21			✓	✓		✓	✓		✓		✓
RsHSP70-22	✓		✓	✓		✓	✓	✓
RsHSP70-23	✓			✓		✓
RsHSP70-24		✓		✓	✓	✓			✓	✓	✓
RsHSP70-25	✓			✓		✓	✓	✓		✓	✓
RsHSP70-26	✓	✓		✓		✓		✓		✓
RsHSP70-27	✓	✓	✓	✓	✓	✓		✓	✓
RsHSP70-28			✓			✓	✓				✓
RsHSP70-29	✓	✓		✓		✓	✓	✓		✓
RsHSP70-30	✓		✓	✓	✓	✓	✓	✓			✓
RsHSP70-31	✓	✓	✓	✓		✓	✓	✓	✓		✓
RsHSP70-32	✓	✓	✓	✓		✓	✓		✓
RsHSP70-33	✓			✓	✓	✓	✓	✓	✓
RsHSP70-34		✓	✓	✓		✓
Total	28	19	20	29	14	31	18	20	17	11	15
