# Supplementary material for: Systematic analysis of Heat Shock Protein 70 (HSP70) gene family in radish and potential roles in stress tolerance
Source: BMC Plant Biol. 2024 Jan 2;24:2. doi: 10.1186/s12870-023-04653-6 (PMC10759535; doi:10.1186/s12870-023-04653-6)
Supplement: Supplementary file 9 — Additional file 9: Table S8. The detailed information related to the HSF1-binding motif provided by PlantPAN3 online tool. [file 12870_2023_4653_MOESM9_ESM.xlsx]

## Sheet: Sheet1
Table S9. Significantly-regulated DEGs under P.brassicae infection.
Gene Family	Gene ID	RB0dvsSB0d		RB7dvsSB7d		RB28dvsSB28d
		Fold Change	pvalue	Fold Change	pvalue	Fold Change	pvalue
HSP70	RsHSP70-1	-1.45181	6.54544e-10	-1.83437	1.01754e-10	-0.287094	0.412725
	RsHSP70-2	-0.425687	0.00223618	-0.58807	0.0437575	-0.235382	0.360177
	RsHSP70-3	-0.176375	0.618937	-0.883226	0.0380994	2.42531	2.59062e-17
	RsHSP70-4	NA	NA	NA	NA	NA	NA
	RsHSP70-5	1.90569	2.47348e-28	1.47081	2.99434e-13	2.24543	3.60578e-18
	RsHSP70-6	-0.900101	6.04123e-06	-0.565676	0.120905	-0.935526	0.00453808
	RsHSP70-7	-0.0215033	0.889517	-0.394983	0.0120017	0.0956658	0.615711
	RsHSP70-8	0.0377466	0.943907	0.188324	0.647655	-0.816794	0.334922
	RsHSP70-9	-0.128416	0.312848	-0.389333	0.0153262	-0.643846	0.000458295
	RsHSP70-10	-0.254107	0.3088	0.14764	0.648271	-0.216519	0.333782
	RsHSP70-11	-0.0958224	0.528751	-0.302831	0.0770708	-0.445682	0.0616513
	RsHSP70-12	-0.302628	0.140534	0.151602	0.62681	0.3594	0.203184
	RsHSP70-13	0.0436078	0.704105	-0.0630503	0.718499	-6.55161e-05	0.999628
	RsHSP70-14	-2.04395	1.13431e-05	-2.72243	5.42959e-08	1.31752	0.0193124
	RsHSP70-15	-2.01209	3.57837e-70	-1.72729	1.90299e-17	-2.5875	6.85026e-14
	RsHSP70-16	NA	NA	NA	NA	NA	NA
	RsHSP70-17	-0.424046	0.0834684	0.0844159	0.786445	-0.563007	0.0233751
	RsHSP70-18	-0.355885	0.0423616	-0.369257	0.0485727	0.0506913	0.747359
	RsHSP70-19	NA	NA	NA	NA	NA	NA
	RsHSP70-20	-0.119071	0.542185	0.0845243	0.695561	0.292669	0.231254
	RsHSP70-21	-0.40153	0.107653	-0.297117	0.275397	-0.530572	0.0358536
	RsHSP70-22	-0.0885191	0.627664	0.19609	0.271494	-0.100566	0.637055
	RsHSP70-23	3.90485	9.21287e-29	3.77177	2.13485e-11	6.83374	7.05739e-16
	RsHSP70-24	0.482323	0.0213078	1.07217	1.16229e-06	0.921439	0.000192507
	RsHSP70-25	-0.898303	0.00041882	-0.243622	0.336467	0.555232	0.100725
	RsHSP70-26	-0.502302	0.00283356	-0.802538	0.000767727	-1.95351	2.27817e-21
	RsHSP70-27	NA	NA	NA	NA	NA	NA
	RsHSP70-28	-0.512872	0.0637638	-0.256643	0.400573	0.614833	0.0037953
	RsHSP70-29	0.00510675	0.98227	-0.214262	0.344279	-0.255573	0.44295
	RsHSP70-30	0.163643	0.362135	0.0067661	0.974506	0.0187812	0.950572
	RsHSP70-31	-0.265496	0.547556	-0.840986	0.0156093	0.57722	0.0647245
	RsHSP70-32	-2.40945	3.09391e-10	-2.77473	7.05221e-14	-4.34327	6.17929e-33
	RsHSP70-33	5.56931	7.41903e-74	6.07565	6.62578e-56	4.57127	1.07359e-22
	RsHSP70-34	-0.174401	0.317962	-0.239712	0.230903	-1.6623	1.69562e-10
